# Supplementary material for: Mixing Carrots and Sticks to Conserve Forests in the Brazilian Amazon: A Spatial Probabilistic Modeling Approach
Source: PLoS One. 2015 Feb 4;10(2):e0116846. doi: 10.1371/journal.pone.0116846 (PMC4317180; doi:10.1371/journal.pone.0116846)
Supplement: S1 Data — (ZIP) [file pone.0116846.s003.zip]

Archive with 18 entries (18 files):
- suppl_grid_variables.csv
- suppl_data_dictionary.xlsx
- info/arc.dir
- info/arc0000.dat
- info/arc0000.nit
- info/arc0001.dat
- info/arc0001.nit
- info/arc0002.dat
- info/arc0002.nit
- info/arc0002r.001
- id_ama_grid/dblbnd.adf
- id_ama_grid/hdr.adf
- id_ama_grid/metadata.xml
- id_ama_grid/prj.adf
- id_ama_grid/sta.adf
- id_ama_grid/vat.adf
- id_ama_grid/w001001.adf
- id_ama_grid/w001001x.adf
