# Supplementary material for: Mixing Carrots and Sticks to Conserve Forests in the Brazilian Amazon: A Spatial Probabilistic Modeling Approach
Source: PLoS One. 2015 Feb 4;10(2):e0116846. doi: 10.1371/journal.pone.0116846 (PMC4317180; doi:10.1371/journal.pone.0116846)
Supplement: S1 Data — (ZIP) [file pone.0116846.s003.zip › suppl_grid_variables.csv]

	gr_id	oppcost	travco
1	1	405.4491768	27635.648
2	2	405.4491768	30396.6264
3	3	405.4491768	24702.1364
4	4	405.4491768	21046.414
5	5	405.4491768	21838.6718
6	6	405.4491768	17213.5918
7	7	405.4491768	17421.4194
8	8	405.4491768	16680.8734
9	9	405.4491768	18349.7464
10	10	1911.62711	10830.689
11	11	405.4491768	13597.7304
12	12	405.4491768	13161.6674
13	13	405.4491768	12627.1258
14	14	405.4491768	14216.6294
15	15	1911.62711	8702.51666
16	16	1911.62711	6858.28192
17	17	405.4491768	11256.475
18	18	405.4491768	12049.7648
19	19	405.4491768	9595.4366
20	20	1911.62711	13867.6844
21	21	1911.62711	9010.63574
22	22	1911.62711	6692.27638
23	23	1911.62711	6559.0948
24	24	1911.62711	6422.66003
25	25	1911.62711	9063.3804
26	26	405.4491768	6273.0588
27	27	405.4491768	8601.86312
28	28	405.4491768	7996.85914
29	29	405.4491768	10750.5886
30	30	405.4491768	14719.4628
31	31	2257.471358	17289.1428
32	32	2257.471358	11979.348
33	33	2257.471358	11909.8514
34	34	2257.471358	7868.8576
35	35	1911.62711	5842.32067
36	36	1911.62711	5768.67245
37	37	1911.62711	4966.48924
38	38	1911.62711	5819.80018
39	39	405.4491768	6813.38304
40	40	405.4491768	8016.08616
41	41	468.3355872	8087.10582
42	42	468.3355872	10198.9244
43	43	405.4491768	10908.7512
44	44	2257.471358	96196.912
45	45	2257.471358	89823.624
46	46	2257.471358	84589.0706
47	47	2257.471358	78459.6184
48	48	2257.471358	27325.6438
49	49	2257.471358	21735.9276
50	50	2257.471358	16272.468
51	51	2257.471358	17956.6318
52	52	2257.471358	11186.8924
53	53	2257.471358	6935.29578
54	54	2257.471358	5153.77684
55	55	2257.471358	4024.94031
56	56	1911.62711	5545.88867
57	57	1911.62711	3893.66342
58	58	1911.62711	5053.78148
59	59	1911.62711	6473.79828
60	60	468.3355872	6293.17376
61	61	468.3355872	6193.66446
62	62	468.3355872	6780.44934
63	63	468.3355872	9277.2022
64	64	468.3355872	9277.6666
65	65	783.5608164	23627.8072
66	66	2257.471358	85236.3324
67	67	2257.471358	78107.543
68	68	2257.471358	72000.382
69	69	2257.471358	55040.2188
70	70	2257.471358	55508.764
71	71	2257.471358	45243.4944
72	72	2257.471358	29299.8168
73	73	2257.471358	29226.7598
74	74	2257.471358	24367.605
75	75	2257.471358	17638.4232
76	76	2257.471358	11225.3774
77	77	2257.471358	7854.65728
78	78	2257.471358	4520.69567
79	79	2257.471358	3793.62441
80	80	2257.471358	3169.08797
81	81	2257.471358	3551.68313
82	82	2257.471358	3228.04069
83	83	1911.62711	4390.64001
84	84	1911.62711	5413.45166
85	85	468.3355872	6574.56591
86	86	468.3355872	6132.6208
87	87	468.3355872	6746.93342
88	88	468.3355872	6140.8596
89	89	468.3355872	6630.57972
90	90	783.5608164	17281.5834
91	91	783.5608164	23251.196
92	92	2257.471358	73999.4864
93	93	2257.471358	69070.0696
94	94	2257.471358	64255.5832
95	95	2257.471358	56684.427
96	96	2257.471358	51173.3492
97	97	2257.471358	48309.6094
98	98	2257.471358	42951.2848
99	99	2257.471358	42488.4672
100	100	2257.471358	40786.4412
101	101	2257.471358	28764.5614
102	102	2257.471358	23872.8728
103	103	2257.471358	20463.1104
104	104	2257.471358	14301.95
105	105	2257.471358	8453.66362
106	106	2257.471358	4960.88652
107	107	2257.471358	3943.36719
108	108	2257.471358	1814.389462
109	109	2257.471358	2173.95042
110	110	2257.471358	2101.16647
111	111	2257.471358	3412.47358
112	112	1911.62711	4966.11482
113	113	1911.62711	6978.03434
114	114	468.3355872	5799.22842
115	115	468.3355872	6019.41454
116	116	468.3355872	5762.72276
117	117	468.3355872	6274.46731
118	118	468.3355872	6219.69322
119	119	783.5608164	10016.742
120	120	783.5608164	13585.2776
121	121	783.5608164	19091.5394
122	122	2257.471358	74839.9214
123	123	2257.471358	66239.9214
124	124	2257.471358	58543.79
125	125	2172.954876	54181.268
126	126	2172.954876	48351.0614
127	127	2172.954876	42308.2456
128	128	2257.471358	36708.691
129	129	2257.471358	39639.2528
130	130	2257.471358	39637.378
131	131	2257.471358	30260.8668
132	132	2257.471358	24392.846
133	133	2257.471358	17407.9604
134	134	2257.471358	16189.4436
135	135	2257.471358	7792.96346
136	136	2257.471358	6826.94438
137	137	2257.471358	3750.69512
138	138	2257.471358	3581.11099
139	139	2257.471358	3309.54882
140	140	2257.471358	3380.70996
141	141	2257.471358	3194.06353
142	142	2257.471358	3567.01689
143	143	1911.62711	5020.79954
144	144	441.3705513	5828.2159
145	145	468.3355872	5531.90709
146	146	468.3355872	5214.09338
147	147	2194.435442	5557.77602
148	148	783.5608164	1434.816337
149	149	783.5608164	6975.3907
150	150	783.5608164	11487.3334
151	151	783.5608164	17913.6662
152	152	616.1173307	26468.1894
153	153	2172.954876	72552.1838
154	154	2172.954876	65693.0388
155	155	2172.954876	60646.791
156	156	2172.954876	57443.5748
157	157	2172.954876	49922.3588
158	158	2172.954876	41383.8144
159	159	2172.954876	36097.0848
160	160	2257.471358	32438.4384
161	161	2257.471358	32130.2402
162	162	2257.471358	26844.9984
163	163	2257.471358	23423.5228
164	164	2257.471358	19465.5792
165	165	2257.471358	15850.6724
166	166	2257.471358	10066.794
167	167	2257.471358	9619.1812
168	168	2257.471358	6426.07152
169	169	2257.471358	4111.34597
170	170	2172.954876	2748.78697
171	171	2172.954876	3128.36446
172	172	441.3705513	4583.65546
173	173	441.3705513	3488.46726
174	174	441.3705513	4201.35615
175	175	441.3705513	4573.841
176	176	2194.435442	5498.9494
177	177	2194.435442	4462.32204
178	178	2194.435442	4845.60299
179	179	783.5608164	8579.33026
180	180	783.5608164	2230.96023
181	181	783.5608164	7007.31648
182	182	783.5608164	12632.0364
183	183	783.5608164	16637.667
184	184	616.1173307	22962.2618
185	185	2172.954876	72444.8558
186	186	2172.954876	68721.1504
187	187	2172.954876	62608.8724
188	188	2172.954876	56753.3216
189	189	2172.954876	49023.719
190	190	2172.954876	42345.7588
191	191	2172.954876	37523.4292
192	192	2172.954876	33617.4124
193	193	2172.954876	28556.235
194	194	2172.954876	24934.259
195	195	2257.471358	21616.1468
196	196	2257.471358	19604.796
197	197	2172.954876	14161.9162
198	198	2172.954876	12347.729
199	199	2172.954876	7397.6249
200	200	2172.954876	4328.19335
201	201	2172.954876	3440.978
202	202	2172.954876	3339.48011
203	203	2172.954876	2470.28057
204	204	441.3705513	3151.40972
205	205	441.3705513	3334.31195
206	206	441.3705513	3539.13812
207	207	441.3705513	3775.9675
208	208	2194.435442	3546.24143
209	209	2194.435442	4061.3415
210	210	2194.435442	4600.07562
211	211	783.5608164	16361.8134
212	212	783.5608164	8821.39618
213	213	783.5608164	5130.62003
214	214	783.5608164	6006.96018
215	215	783.5608164	11030.2176
216	216	783.5608164	15054.407
217	217	616.1173307	20016.5382
218	218	2172.954876	73083.3198
219	219	2172.954876	71020.6872
220	220	2172.954876	63412.8692
221	221	2172.954876	57701.6178
222	222	2172.954876	52136.145
223	223	2172.954876	48355.4646
224	224	2172.954876	40047.7356
225	225	2172.954876	37554.6214
226	226	2172.954876	33535.1964
227	227	2172.954876	27679.723
228	228	2172.954876	24550.7592
229	229	2172.954876	19717.0604
230	230	2172.954876	18762.8732
231	231	2172.954876	14801.911
232	232	2172.954876	10776.2768
233	233	2172.954876	3377.85719
234	234	2172.954876	1844.846783
235	235	2172.954876	1214.42157
236	236	2172.954876	1975.98021
237	237	441.3705513	3879.09402
238	238	441.3705513	2451.1124
239	239	441.3705513	3149.55896
240	240	2194.435442	2376.01694
241	241	2194.435442	2977.14146
242	242	2194.435442	3952.19225
243	243	783.5608164	20969.8826
244	244	783.5608164	15381.2672
245	245	783.5608164	11201.736
246	246	783.5608164	8349.5718
247	247	783.5608164	4422.65292
248	248	783.5608164	9444.4722
249	249	783.5608164	13456.3636
250	250	616.1173307	16775.5938
251	251	2172.954876	73059.687
252	252	2172.954876	67029.7282
253	253	2172.954876	58294.1406
254	254	2172.954876	53439.7846
255	255	2172.954876	46382.702
256	256	2172.954876	41422.6262
257	257	2172.954876	38824.807
258	258	2172.954876	33718.6946
259	259	2172.954876	31958.8164
260	260	2172.954876	25290.6602
261	261	2172.954876	22678.0748
262	262	2172.954876	17491.5352
263	263	2172.954876	15753.6128
264	264	2172.954876	10867.798
265	265	2548.559915	6547.65617
266	266	2548.559915	2324.10642
267	267	2172.954876	1905.337632
268	268	2172.954876	2519.92905
269	269	441.3705513	2865.65936
270	270	441.3705513	2012.27567
271	271	2159.024083	1633.895936
272	272	2194.435442	2355.451
273	273	2194.435442	3201.73041
274	274	2194.435442	5150.36341
275	275	783.5608164	23446.0204
276	276	783.5608164	20224.684
277	277	783.5608164	14914.8634
278	278	783.5608164	10496.0286
279	279	783.5608164	7485.54442
280	280	783.5608164	6522.05632
281	281	616.1173307	10601.0088
282	282	616.1173307	13186.573
283	283	2172.954876	63543.2882
284	284	2172.954876	56991.7222
285	285	2172.954876	52950.9176
286	286	2128.599289	48806.9388
287	287	2128.599289	43061.5454
288	288	2128.599289	38038.5004
289	289	2548.559915	33899.974
290	290	2548.559915	29036.8632
291	291	2548.559915	24984.9388
292	292	2548.559915	21747.6322
293	293	2548.559915	18006.83
294	294	2548.559915	13923.6876
295	295	2548.559915	8462.7349
296	296	2548.559915	5092.09745
297	297	2548.559915	3811.32594
298	298	2548.559915	4502.32193
299	299	2548.559915	3155.84262
300	300	441.3705513	2274.29207
301	301	441.3705513	1987.00135
302	302	2159.024083	1724.969915
303	303	2159.024083	2157.94348
304	304	2194.435442	3005.57022
305	305	2194.435442	4022.50658
306	306	783.5608164	31036.2772
307	307	783.5608164	27498.521
308	308	783.5608164	23211.7134
309	309	783.5608164	18225.1238
310	310	783.5608164	14166.5344
311	311	783.5608164	9271.3628
312	312	616.1173307	6059.93435
313	313	616.1173307	7241.26228
314	314	616.1173307	7075.27196
315	315	2172.954876	74470.1042
316	316	2172.954876	65295.865
317	317	2128.599289	63329.2428
318	318	2128.599289	56582.8868
319	319	2128.599289	49662.9656
320	320	2128.599289	43332.8926
321	321	2548.559915	42390.6938
322	322	2548.559915	37414.5188
323	323	2548.559915	34009.2112
324	324	2548.559915	27556.5108
325	325	2548.559915	23253.5954
326	326	2548.559915	17751.4874
327	327	2548.559915	11309.5198
328	328	2548.559915	7300.51198
329	329	2548.559915	5730.39237
330	330	2548.559915	6672.42388
331	331	2548.559915	3691.58429
332	332	2548.559915	2630.85631
333	333	2548.559915	1279.196812
334	334	2159.024083	2775.22238
335	335	2159.024083	2095.60546
336	336	2159.024083	3998.50684
337	337	2159.024083	6382.77072
338	338	2194.435442	4374.15583
339	339	2194.435442	4624.17915
340	340	783.5608164	32779.308
341	341	783.5608164	26458.3338
342	342	783.5608164	23094.375
343	343	783.5608164	19876.0486
344	344	783.5608164	14880.0162
345	345	783.5608164	11090.0306
346	346	616.1173307	5167.37527
347	347	616.1173307	5992.0409
348	348	616.1173307	3812.9536
349	349	2128.599289	55779.0448
350	350	2128.599289	50326.3266
351	351	2128.599289	46158.6204
352	352	2548.559915	44206.0592
353	353	2548.559915	38215.0928
354	354	2548.559915	32202.9188
355	355	2548.559915	28017.5224
356	356	2548.559915	19417.5224
357	357	2548.559915	15282.2468
358	358	2548.559915	12721.27
359	359	2128.599289	11223.2704
360	360	2548.559915	5104.67932
361	361	2548.559915	3081.49697
362	362	2548.559915	3511.41455
363	363	2548.559915	1972.07305
364	364	2159.024083	3553.05956
365	365	2159.024083	3142.30142
366	366	2159.024083	6587.12478
367	367	2159.024083	7489.74638
368	368	2194.435442	5185.94398
369	369	2194.435442	5898.79601
370	370	1763.837626	97328.93
371	371	1652.987218	99293.944
372	372	1197.807849	100436.798
373	373	1197.807849	93750.728
374	374	1197.807849	92550.684
375	375	1197.807849	94569.448
376	376	1197.807849	90653.352
377	377	726.1130531	83391.598
378	378	783.5608164	36783.5626
379	379	783.5608164	28645.6234
380	380	783.5608164	21116.7276
381	381	783.5608164	17180.5936
382	382	783.5608164	11691.2308
383	383	616.1173307	10428.5444
384	384	616.1173307	4958.25297
385	385	616.1173307	6628.00224
386	386	616.1173307	3189.5249
387	387	616.1173307	2722.10518
388	388	290.7135926	57900.6992
389	389	2128.599289	52565.8182
390	390	2128.599289	47362.6376
391	391	2128.599289	43229.6238
392	392	2128.599289	38100.7128
393	393	2548.559915	33017.227
394	394	2128.599289	26878.7878
395	395	2128.599289	22831.1978
396	396	2128.599289	21195.6584
397	397	2128.599289	14432.3776
398	398	2128.599289	10670.2302
399	399	2128.599289	5604.80841
400	400	2128.599289	2943.57558
401	401	2128.599289	1661.656269
402	402	2159.024083	2589.4732
403	403	2159.024083	3306.11987
404	404	2159.024083	3224.75627
405	405	2159.024083	7832.53636
406	406	2159.024083	9291.3922
407	407	2194.435442	6030.37069
408	408	2194.435442	9389.157
409	409	2194.435442	8950.643
410	410	1763.837626	93708.416
411	411	1652.987218	95026.968
412	412	1652.987218	94540.982
413	413	1197.807849	94072.626
414	414	1197.807849	90965.36
415	415	1197.807849	88904.972
416	416	1197.807849	84360.474
417	417	726.1130531	78658.4676
418	418	726.1130531	72417.2842
419	419	726.1130531	72213.275
420	420	726.1130531	65965.7448
421	421	783.5608164	40260.8436
422	422	783.5608164	32250.623
423	423	783.5608164	25111.1954
424	424	648.201828	21734.6204
425	425	783.5608164	14851.92
426	426	616.1173307	8151.6815
427	427	616.1173307	5865.33538
428	428	616.1173307	3879.94374
429	429	616.1173307	3447.76509
430	430	616.1173307	3047.54988
431	431	616.1173307	4239.1134
432	432	603.5013015	55667.2792
433	433	290.7135926	75531.7226
434	434	290.7135926	68026.6316
435	435	290.7135926	63395.1618
436	436	290.7135926	56827.2472
437	437	290.7135926	52985.653
438	438	290.7135926	45609.4932
439	439	2128.599289	41391.047
440	440	2128.599289	34557.9256
441	441	2128.599289	29655.2462
442	442	2128.599289	26178.98
443	443	2128.599289	18752.149
444	444	2128.599289	14472.0924
445	445	2128.599289	9616.0852
446	446	2374.417575	4107.08282
447	447	2128.599289	2456.86644
448	448	2128.599289	1534.985812
449	449	2159.024083	3233.95284
450	450	2374.417575	5911.93534
451	451	2159.024083	5046.96141
452	452	2159.024083	10087.8296
453	453	2159.024083	13064.2122
454	454	2374.417575	9848.2078
455	455	2374.417575	9651.242
456	456	2374.417575	13316.519
457	457	1652.987218	90435.772
458	458	1652.987218	89345.636
459	459	1197.807849	87352.5
460	460	1197.807849	92407.494
461	461	1197.807849	83986.5804
462	462	1197.807849	80079.3596
463	463	726.1130531	76838.828
464	464	726.1130531	72708.0502
465	465	726.1130531	67369.6604
466	466	726.1130531	65353.8634
467	467	726.1130531	65335.7432
468	468	726.1130531	63655.7074
469	469	726.1130531	60156.6856
470	470	726.1130531	53806.7552
471	471	726.1130531	51917.0686
472	472	726.1130531	48729.6162
473	473	783.5608164	41951.6896
474	474	783.5608164	38471.9232
475	475	783.5608164	39584.6944
476	476	783.5608164	38460.1498
477	477	783.5608164	33208.8694
478	478	648.201828	25022.8132
479	479	616.1173307	18593.3414
480	480	616.1173307	12275.0676
481	481	616.1173307	6881.31444
482	482	616.1173307	7911.7329
483	483	616.1173307	9408.0598
484	484	616.1173307	9621.2968
485	485	616.1173307	4990.31147
486	486	616.1173307	5272.36128
487	487	603.5013015	52934.7754
488	488	603.5013015	49593.4088
489	489	290.7135926	77361.1662
490	490	290.7135926	75675.7382
491	491	290.7135926	76518.5984
492	492	290.7135926	71647.3262
493	493	290.7135926	63047.3262
494	494	290.7135926	56791.9872
495	495	290.7135926	52346.6042
496	496	290.7135926	47553.9876
497	497	2128.599289	40757.3216
498	498	2128.599289	33911.6786
499	499	2128.599289	29129.9582
500	500	2128.599289	29833.9198
501	501	2374.417575	23364.716
502	502	2374.417575	21007.7828
503	503	2374.417575	12308.5732
504	504	2374.417575	7028.98332
505	505	2374.417575	3388.30118
506	506	2374.417575	1063.236778
507	507	2374.417575	6191.1802
508	508	2374.417575	6830.04984
509	509	2374.417575	6495.91748
510	510	2159.024083	6440.75247
511	511	2374.417575	8173.03702
512	512	2374.417575	14098.1042
513	513	2374.417575	14720.4518
514	514	2374.417575	18386.5114
515	515	1763.837626	79090.007
516	516	1763.837626	78036.8596
517	517	1763.837626	77589.3156
518	518	1763.837626	77213.831
519	519	1763.837626	77348.0512
520	520	1763.837626	81455.1876
521	521	1763.837626	86435.74
522	522	1763.837626	83197.7798
523	523	1652.987218	85808.628
524	524	1652.987218	88611.11
525	525	1197.807849	85142.558
526	526	1197.807849	85967.6592
527	527	1197.807849	84890.1996
528	528	1197.807849	78053.105
529	529	1197.807849	71313.3366
530	530	726.1130531	67511.397
531	531	726.1130531	65226.3254
532	532	726.1130531	60831.5706
533	533	726.1130531	58965.3018
534	534	726.1130531	55772.1734
535	535	726.1130531	53927.9808
536	536	726.1130531	48564.2468
537	537	726.1130531	44911.3538
538	538	726.1130531	46961.3014
539	539	783.5608164	40950.7442
540	540	281.9327794	32859.847
541	541	648.201828	34572.3392
542	542	648.201828	28990.105
543	543	648.201828	30195.0166
544	544	648.201828	27628.4928
545	545	648.201828	19512.991
546	546	616.1173307	15906.0908
547	547	616.1173307	13522.0332
548	548	616.1173307	15474.2074
549	549	616.1173307	13776.1718
550	550	573.2388294	7998.53012
551	551	573.2388294	5275.14227
552	552	573.2388294	2554.07693
553	553	573.2388294	4554.81542
554	554	573.2388294	970
555	555	603.5013015	53412.1958
556	556	603.5013015	54332.1206
557	557	603.5013015	56740.3098
558	558	603.5013015	50578.0658
559	559	603.5013015	45738.3642
560	560	603.5013015	42787.816
561	561	603.5013015	45044.4904
562	562	290.7135926	71995.8154
563	563	290.7135926	70659.4012
564	564	290.7135926	72349.456
565	565	290.7135926	71577.9156
566	566	290.7135926	64540.0368
567	567	290.7135926	59325.5128
568	568	290.7135926	58224.9364
569	569	290.7135926	49247.4566
570	570	2128.599289	42276.374
571	571	2128.599289	36910.6534
572	572	2374.417575	35076.8926
573	573	2374.417575	34023.8054
574	574	2374.417575	35416.4894
575	575	2374.417575	28449.9734
576	576	2374.417575	17164.0902
577	577	2374.417575	11149.7748
578	578	2374.417575	5864.69898
579	579	2374.417575	3708.05392
580	580	2374.417575	2408.44889
581	581	2374.417575	6129.02858
582	582	2374.417575	6998.88762
583	583	2374.417575	5931.32146
584	584	2374.417575	6208.7178
585	585	2374.417575	8570.90914
586	586	2374.417575	14179.1334
587	587	2374.417575	20858.9512
588	588	2374.417575	21920.8448
589	589	1763.837626	65506.8402
590	590	1763.837626	69986.7006
591	591	1763.837626	75659.209
592	592	1763.837626	76343.812
593	593	1763.837626	73194.578
594	594	1763.837626	72410.3268
595	595	1763.837626	70148.3118
596	596	1763.837626	74775.301
597	597	1763.837626	83139.5406
598	598	1763.837626	89285.866
599	599	1763.837626	81835.7892
600	600	1763.837626	81925.6764
601	601	1652.987218	82474.6574
602	602	1652.987218	83938.3688
603	603	1652.987218	86236.994
604	604	1197.807849	79964.7044
605	605	1197.807849	82120.5094
606	606	1197.807849	76822.0494
607	607	1197.807849	70572.6874
608	608	1197.807849	66124.8362
609	609	1197.807849	61687.4426
610	610	726.1130531	58359.2856
611	611	726.1130531	56602.985
612	612	726.1130531	52649.0576
613	613	726.1130531	49705.828
614	614	726.1130531	44473.4246
615	615	726.1130531	39248.5376
616	616	726.1130531	38361.3014
617	617	726.1130531	34898.004
618	618	281.9327794	31376.0546
619	619	281.9327794	30865.808
620	620	648.201828	23947.624
621	621	648.201828	28362.1072
622	622	648.201828	26203.103
623	623	616.1173307	23173.9508
624	624	616.1173307	20399.9348
625	625	616.1173307	19648.4066
626	626	573.2388294	19987.9088
627	627	573.2388294	13916.9194
628	628	573.2388294	9670.2652
629	629	573.2388294	4378.77012
630	630	573.2388294	2558.50401
631	631	573.2388294	5481.35554
632	632	573.2388294	970
633	633	573.2388294	970
634	634	603.5013015	66447.1728
635	635	603.5013015	57639.8096
636	636	603.5013015	50316.0754
637	637	603.5013015	47911.8594
638	638	603.5013015	45830.582
639	639	603.5013015	48805.6058
640	640	603.5013015	47592.8854
641	641	603.5013015	39229.0328
642	642	603.5013015	38107.9798
643	643	603.5013015	36831.542
644	644	290.7135926	64243.0014
645	645	290.7135926	66067.0442
646	646	290.7135926	65358.4128
647	647	290.7135926	70685.7086
648	648	290.7135926	64502.687
649	649	290.7135926	68639.0376
650	650	290.7135926	61402.1548
651	651	290.7135926	53635.2798
652	652	2374.417575	47735.8604
653	653	2374.417575	42049.9962
654	654	2374.417575	39510.2958
655	655	2374.417575	40256.363
656	656	2374.417575	41628.4414
657	657	2374.417575	29967.8648
658	658	2374.417575	19287.9548
659	659	2374.417575	13169.674
660	660	2374.417575	8347.14488
661	661	2374.417575	6405.65962
662	662	2374.417575	2485.57262
663	663	2374.417575	2868.0281
664	664	2374.417575	5202.34086
665	665	2374.417575	7435.79256
666	666	2374.417575	4467.01005
667	667	2374.417575	8923.67426
668	668	2374.417575	11374.6992
669	669	5036.656532	16039.5714
670	670	5036.656532	17051.4732
671	671	5036.656532	18847.308
672	672	1763.837626	52825.005
673	673	1763.837626	53709.0936
674	674	1763.837626	58477.2776
675	675	1763.837626	64638.9282
676	676	1763.837626	67768.6488
677	677	1763.837626	72006.9352
678	678	1763.837626	73113.8842
679	679	1763.837626	71821.674
680	680	1763.837626	67389.5436
681	681	1763.837626	69880.3702
682	682	1763.837626	76472.597
683	683	1763.837626	81394.6522
684	684	1763.837626	83114.4028
685	685	1763.837626	77441.602
686	686	1763.837626	79136.2148
687	687	1763.837626	80298.006
688	688	1652.987218	79031.57
689	689	1652.987218	80461.406
690	690	1197.807849	83004.7184
691	691	1197.807849	75082.2952
692	692	1197.807849	78684.3794
693	693	1197.807849	75454.4086
694	694	1197.807849	70637.712
695	695	1197.807849	64005.005
696	696	1197.807849	58156.6954
697	697	726.1130531	52520.1092
698	698	726.1130531	49971.9034
699	699	726.1130531	46297.5448
700	700	726.1130531	38997.7358
701	701	726.1130531	37155.0912
702	702	726.1130531	31405.673
703	703	726.1130531	27182.1614
704	704	281.9327794	23965.34
705	705	281.9327794	25045.027
706	706	648.201828	18945.348
707	707	648.201828	23911.2718
708	708	648.201828	20541.723
709	709	616.1173307	18775.1626
710	710	616.1173307	21248.8322
711	711	532.9444367	25638.8742
712	712	532.9444367	19106.5722
713	713	532.9444367	11754.9568
714	714	532.9444367	7562.52044
715	715	532.9444367	2812.03388
716	716	532.9444367	1187.719604
717	717	532.9444367	5450.15161
718	718	573.2388294	7615.07762
719	719	573.2388294	13254.255
720	720	603.5013015	89814.078
721	721	603.5013015	90319.07
722	722	603.5013015	83988.9626
723	723	603.5013015	76012.9012
724	724	603.5013015	69235.2068
725	725	603.5013015	64987.0648
726	726	603.5013015	60705.1076
727	727	603.5013015	55059.9042
728	728	603.5013015	48208.5336
729	729	603.5013015	42850.1746
730	730	603.5013015	39349.4242
731	731	603.5013015	40554.4992
732	732	603.5013015	44539.0168
733	733	603.5013015	40622.938
734	734	603.5013015	32792.2768
735	735	603.5013015	32096.2702
736	736	290.7135926	56757.6732
737	737	290.7135926	57122.6314
738	738	290.7135926	60964.5094
739	739	290.7135926	58892.8468
740	740	290.7135926	63828.533
741	741	290.7135926	66917.524
742	742	290.7135926	66398.7032
743	743	290.7135926	61899.4842
744	744	290.7135926	61755.8642
745	745	290.7135926	58221.8146
746	746	290.7135926	49627.8518
747	747	2374.417575	44399.069
748	748	2374.417575	43423.829
749	749	2374.417575	39513.753
750	750	2374.417575	33662.2012
751	751	2374.417575	28251.236
752	752	2374.417575	20719.227
753	753	2374.417575	15441.966
754	754	2374.417575	10092.164
755	755	2374.417575	8204.16816
756	756	2374.417575	3157.79814
757	757	2374.417575	9479.3796
758	758	2374.417575	4530.03095
759	759	2374.417575	3651.21871
760	760	2374.417575	5527.46837
761	761	2374.417575	6546.58352
762	762	2374.417575	7430.12516
763	763	5036.656532	6980.01062
764	764	5036.656532	11186.4968
765	765	5036.656532	14136.2968
766	766	5036.656532	13897.6468
767	767	5036.656532	18439.152
768	768	1763.837626	43880.8072
769	769	1763.837626	49225.002
770	770	1763.837626	54338.7082
771	771	1763.837626	62938.7168
772	772	1763.837626	68123.3042
773	773	1763.837626	76375.374
774	774	1763.837626	71485.7924
775	775	1763.837626	67087.6578
776	776	1763.837626	62573.0964
777	777	1763.837626	69136.1348
778	778	1763.837626	77736.1348
779	779	1763.837626	81727.0508
780	780	1763.837626	76589.5054
781	781	1763.837626	71199.4554
782	782	1763.837626	75296.0654
783	783	1763.837626	76381.867
784	784	1763.837626	75536.9084
785	785	1652.987218	79312.4804
786	786	1197.807849	76468.1164
787	787	1197.807849	78235.9668
788	788	1197.807849	71456.4062
789	789	1197.807849	74277.8942
790	790	1197.807849	72621.517
791	791	1197.807849	66871.1442
792	792	1197.807849	59022.5778
793	793	1197.807849	53367.7596
794	794	1197.807849	45074.3238
795	795	1197.807849	40834.4636
796	796	726.1130531	39551.7478
797	797	726.1130531	35689.1008
798	798	726.1130531	27715.5506
799	799	726.1130531	21967.2332
800	800	281.9327794	18109.6
801	801	281.9327794	16454.8482
802	802	281.9327794	14680.0748
803	803	648.201828	20325.2696
804	804	648.201828	20812.967
805	805	616.1173307	14425.2654
806	806	616.1173307	17047.7666
807	807	532.9444367	23869.8886
808	808	532.9444367	15269.8886
809	809	671.0421477	11955.9302
810	810	671.0421477	6148.13692
811	811	671.0421477	3979.72376
812	812	532.9444367	3610.28277
813	813	532.9444367	6183.6575
814	814	573.2388294	8321.97784
815	815	573.2388294	13298.6396
816	816	573.2388294	16461.2896
817	817	573.2388294	970
818	818	603.5013015	83047.426
819	819	603.5013015	83992.9272
820	820	603.5013015	80448.9446
821	821	603.5013015	75852.5886
822	822	603.5013015	67856.644
823	823	603.5013015	62958.256
824	824	603.5013015	58324.3868
825	825	603.5013015	53064.1366
826	826	603.5013015	48171.029
827	827	603.5013015	42278.6702
828	828	603.5013015	38945.3876
829	829	603.5013015	36234.5644
830	830	603.5013015	37502.858
831	831	603.5013015	34416.8082
832	832	603.5013015	29469.5722
833	833	603.5013015	28024.1702
834	834	587.0688763	57040.51
835	835	290.7135926	54961.2622
836	836	290.7135926	55054.0046
837	837	290.7135926	52140.3504
838	838	290.7135926	53504.7748
839	839	290.7135926	56750.8878
840	840	290.7135926	55751.112
841	841	290.7135926	56714.5012
842	842	290.7135926	59072.3718
843	843	290.7135926	59705.6242
844	844	290.7135926	61631.663
845	845	290.7135926	57773.7116
846	846	290.7135926	55749.392
847	847	290.7135926	53706.6942
848	848	2374.417575	48786.015
849	849	2374.417575	44645.3988
850	850	2374.417575	39381.012
851	851	2374.417575	34249.994
852	852	2374.417575	27678.6222
853	853	2374.417575	22943.101
854	854	2374.417575	18690.9686
855	855	2374.417575	13532.336
856	856	2374.417575	8310.19498
857	857	2374.417575	5918.09125
858	858	2374.417575	9794.6384
859	859	2374.417575	4445.35674
860	860	2374.417575	3839.27067
861	861	2461.765879	2347.82486
862	862	2374.417575	1863.492608
863	863	3818.480327	2253.68442
864	864	3818.480327	3863.81652
865	865	5036.656532	8454.03342
866	866	5036.656532	9074.45032
867	867	5036.656532	8852.3364
868	868	5036.656532	14263.379
869	869	1763.837626	23711.4336
870	870	1763.837626	28476.986
871	871	1763.837626	35502.5496
872	872	1763.837626	38465.5936
873	873	1763.837626	45042.5382
874	874	1763.837626	52471.7084
875	875	1763.837626	61071.7084
876	876	1763.837626	69671.7084
877	877	1763.837626	74187.6114
878	878	1763.837626	65587.6114
879	879	1763.837626	62942.2428
880	880	1763.837626	60757.7396
881	881	1763.837626	67110.852
882	882	1763.837626	72766.6162
883	883	1763.837626	76629.9856
884	884	1763.837626	69879.6822
885	885	1763.837626	67946.1356
886	886	1763.837626	71274.757
887	887	1763.837626	68989.6854
888	888	1652.987218	70757.3122
889	889	1652.987218	77436.4248
890	890	1858.571126	74247.4588
891	891	1197.807849	73523.8462
892	892	1197.807849	71698.0748
893	893	1197.807849	66126.7626
894	894	1197.807849	67855.6464
895	895	1197.807849	66375.3628
896	896	1197.807849	57775.3628
897	897	1197.807849	51974.2156
898	898	1197.807849	46978.6046
899	899	1197.807849	40543.0268
900	900	1197.807849	35152.2802
901	901	726.1130531	31582.0934
902	902	726.1130531	24515.2068
903	903	726.1130531	18602.4918
904	904	281.9327794	11511.9724
905	905	281.9327794	11273.1418
906	906	281.9327794	10020.3024
907	907	648.201828	11887.1732
908	908	648.201828	15581.5182
909	909	616.1173307	10745.463
910	910	532.9444367	11824.4362
911	911	532.9444367	16178.3582
912	912	532.9444367	14126.8712
913	913	671.0421477	7338.8525
914	914	671.0421477	5469.60205
915	915	671.0421477	2931.74934
916	916	671.0421477	3598.5254
917	917	671.0421477	6203.93279
918	918	573.2388294	9278.8878
919	919	573.2388294	14686.4216
920	920	573.2388294	14673.771
921	921	573.2388294	17621.4726
922	922	603.5013015	85831.4782
923	923	603.5013015	77294.3012
924	924	603.5013015	74410.3084
925	925	603.5013015	72132.6328
926	926	603.5013015	67804.5366
927	927	603.5013015	63808.4004
928	928	603.5013015	62146.8546
929	929	603.5013015	57708.4204
930	930	603.5013015	52656.445
931	931	603.5013015	44131.007
932	932	603.5013015	40579.68
933	933	603.5013015	34202.1694
934	934	603.5013015	29963.453
935	935	603.5013015	28015.0112
936	936	603.5013015	24835.0408
937	937	603.5013015	22439.1496
938	938	603.5013015	15118.5544
939	939	603.5013015	9254.4294
940	940	587.0688763	52843.237
941	941	587.0688763	50082.5424
942	942	587.0688763	49726.597
943	943	290.7135926	48171.2354
944	944	290.7135926	46241.834
945	945	290.7135926	48891.7176
946	946	290.7135926	48150.8878
947	947	290.7135926	50369.9286
948	948	290.7135926	49816.2348
949	949	290.7135926	51227.4862
950	950	290.7135926	51112.1
951	951	290.7135926	53284.8556
952	952	290.7135926	50277.47
953	953	290.7135926	54428.8104
954	954	290.7135926	49416.9798
955	955	290.7135926	51318.1302
956	956	2374.417575	46050.9054
957	957	2374.417575	40777.7208
958	958	2374.417575	35589.7966
959	959	2374.417575	30244.7332
960	960	2374.417575	27436.8332
961	961	2374.417575	19675.6772
962	962	2590.755085	14867.5806
963	963	2590.755085	12767.28
964	964	2590.755085	12266.1838
965	965	2590.755085	12878.005
966	966	2374.417575	5100.69262
967	967	2590.755085	1116.975952
968	968	2590.755085	1735.000879
969	969	2461.765879	1517.897128
970	970	3818.480327	1254.995021
971	971	5036.656532	2101.73392
972	972	5036.656532	2836.76403
973	973	5036.656532	4142.36269
974	974	5036.656532	5843.70638
975	975	5036.656532	14404.7458
976	976	1763.837626	21974.87
977	977	1763.837626	27792.469
978	978	1763.837626	35187.05
979	979	1763.837626	41191.656
980	980	1763.837626	46548.123
981	981	1763.837626	53671.5116
982	982	1763.837626	62203.434
983	983	1763.837626	70803.434
984	984	1763.837626	75295.2742
985	985	1763.837626	66695.2742
986	986	1763.837626	58810.5362
987	987	1763.837626	56973.516
988	988	1763.837626	60604.35
989	989	1763.837626	64808.0386
990	990	1763.837626	69009.5342
991	991	1763.837626	64948.597
992	992	1763.837626	65523.9714
993	993	1763.837626	65431.616
994	994	1763.837626	65071.8866
995	995	1652.987218	69747.7582
996	996	1652.987218	72184.4306
997	997	1858.571126	70456.1402
998	998	1858.571126	67249.7076
999	999	1197.807849	69409.847
1000	1000	1197.807849	63063.563
1001	1001	1197.807849	61893.2578
1002	1002	1197.807849	61289.5636
1003	1003	1197.807849	62109.5134
1004	1004	1197.807849	54037.2954
1005	1005	1197.807849	48945.1752
1006	1006	1197.807849	45128.9252
1007	1007	1197.807849	37554.9912
1008	1008	726.1130531	33462.8532
1009	1009	726.1130531	24862.8532
1010	1010	726.1130531	17826.3246
1011	1011	281.9327794	9257.6372
1012	1012	281.9327794	5242.02453
1013	1013	281.9327794	5988.38521
1014	1014	648.201828	5836.15729
1015	1015	648.201828	9011.35556
1016	1016	649.92439	6328.63028
1017	1017	649.92439	9234.8816
1018	1018	649.92439	13064.9518
1019	1019	649.92439	8813.98212
1020	1020	671.0421477	5903.50132
1021	1021	671.0421477	3591.522
1022	1022	671.0421477	3217.89837
1023	1023	671.0421477	3736.71839
1024	1024	671.0421477	5923.18957
1025	1025	573.2388294	8568.42374
1026	1026	646.2028441	10499.9846
1027	1027	573.2388294	9332.784
1028	1028	573.2388294	970
1029	1029	603.5013015	87716.71
1030	1030	603.5013015	70461.8248
1031	1031	603.5013015	65203.8106
1032	1032	603.5013015	65060.2938
1033	1033	603.5013015	67534.574
1034	1034	603.5013015	64204.912
1035	1035	603.5013015	60144.4392
1036	1036	603.5013015	52913.499
1037	1037	603.5013015	47821.181
1038	1038	603.5013015	39330.4096
1039	1039	603.5013015	31882.199
1040	1040	603.5013015	27526.3764
1041	1041	603.5013015	26121.1364
1042	1042	603.5013015	24561.2254
1043	1043	603.5013015	18300.4512
1044	1044	603.5013015	15431.8266
1045	1045	603.5013015	10897.7346
1046	1046	603.5013015	6114.32344
1047	1047	603.5013015	15193.8302
1048	1048	587.0688763	48502.6364
1049	1049	587.0688763	51404.457
1050	1050	587.0688763	46291.5334
1051	1051	587.0688763	45510.232
1052	1052	587.0688763	40913.704
1053	1053	587.0688763	41126.597
1054	1054	587.0688763	45121.4432
1055	1055	290.7135926	42393.592
1056	1056	290.7135926	42706.4084
1057	1057	290.7135926	39896.969
1058	1058	290.7135926	45296.5306
1059	1059	290.7135926	44592.0272
1060	1060	290.7135926	45933.7562
1061	1061	290.7135926	44180.2076
1062	1062	290.7135926	47660.4814
1063	1063	290.7135926	43262.9832
1064	1064	290.7135926	47818.3172
1065	1065	290.7135926	47000.5862
1066	1066	290.7135926	44436.651
1067	1067	2374.417575	44523.382
1068	1068	2374.417575	38825.0478
1069	1069	2374.417575	34009.0822
1070	1070	2374.417575	30773.3838
1071	1071	2374.417575	26196.4122
1072	1072	2374.417575	19052.7104
1073	1073	2590.755085	21093.2926
1074	1074	2590.755085	17365.829
1075	1075	2590.755085	16646.1036
1076	1076	2590.755085	13669.0158
1077	1077	2590.755085	6010.63507
1078	1078	2590.755085	1572.352734
1079	1079	2461.765879	2892.48374
1080	1080	2461.765879	2334.95781
1081	1081	3818.480327	4512.94537
1082	1082	5036.656532	1707.532613
1083	1083	5036.656532	2115.52344
1084	1084	5036.656532	2707.68807
1085	1085	5036.656532	4532.19308
1086	1086	5036.656532	9746.4268
1087	1087	1763.837626	15630.2372
1088	1088	1763.837626	24230.2372
1089	1089	1763.837626	32671.9456
1090	1090	1763.837626	40078.5494
1091	1091	1763.837626	46530.6306
1092	1092	1763.837626	54406.3902
1093	1093	1763.837626	63006.3816
1094	1094	1763.837626	71606.3816
1095	1095	1763.837626	76895.5192
1096	1096	1763.837626	68270.1492
1097	1097	1763.837626	59670.2266
1098	1098	1763.837626	53528.9408
1099	1099	1763.837626	53872.4162
1100	1100	1763.837626	60392.79
1101	1101	1763.837626	60533.0904
1102	1102	1763.837626	61942.6562
1103	1103	1763.837626	58540.7026
1104	1104	1763.837626	59740.2908
1105	1105	1652.987218	60625.8586
1106	1106	1652.987218	64121.4404
1107	1107	1652.987218	67380.677
1108	1108	1858.571126	64123.6936
1109	1109	1858.571126	65141.4778
1110	1110	1197.807849	62582.8746
1111	1111	1197.807849	65074.8278
1112	1112	1197.807849	59231.5148
1113	1113	1197.807849	54966.8006
1114	1114	1197.807849	55081.5676
1115	1115	1197.807849	58097.7768
1116	1116	1197.807849	50894.219
1117	1117	1197.807849	43563.3038
1118	1118	1197.807849	38013.3626
1119	1119	726.1130531	32548.269
1120	1120	726.1130531	27557.6718
1121	1121	726.1130531	21290.439
1122	1122	726.1130531	16235.187
1123	1123	281.9327794	9136.17252
1124	1124	281.9327794	7506.74772
1125	1125	281.9327794	6096.68959
1126	1126	281.9327794	3630.64792
1127	1127	648.201828	2306.82975
1128	1128	649.92439	7350.14774
1129	1129	649.92439	9552.5742
1130	1130	649.92439	7455.77036
1131	1131	671.0421477	3067.10411
1132	1132	671.0421477	2271.69732
1133	1133	671.0421477	2717.69556
1134	1134	671.0421477	3432.44685
1135	1135	646.2028441	6096.50682
1136	1136	646.2028441	8308.71664
1137	1137	646.2028441	5850.3
1138	1138	829.230505	6194.05528
1139	1139	603.5013015	58801.0934
1140	1140	603.5013015	59801.927
1141	1141	603.5013015	57328.911
1142	1142	603.5013015	52140.0838
1143	1143	603.5013015	48345.5918
1144	1144	603.5013015	44650.8254
1145	1145	603.5013015	42185.4204
1146	1146	603.5013015	33576.098
1147	1147	603.5013015	27162.4502
1148	1148	603.5013015	20733.9158
1149	1149	603.5013015	22904.4698
1150	1150	603.5013015	20424.7372
1151	1151	603.5013015	17604.9262
1152	1152	603.5013015	14206.9716
1153	1153	603.5013015	6123.72582
1154	1154	603.5013015	9869.1918
1155	1155	603.5013015	15519.065
1156	1156	587.0688763	26557.3972
1157	1157	587.0688763	35561.0296
1158	1158	587.0688763	39416.1344
1159	1159	587.0688763	43101.3462
1160	1160	587.0688763	38397.2924
1161	1161	587.0688763	39081.818
1162	1162	587.0688763	33321.2542
1163	1163	587.0688763	32959.1856
1164	1164	587.0688763	38760.393
1165	1165	587.0688763	45617.7406
1166	1166	587.0688763	39837.6032
1167	1167	290.7135926	36707.5644
1168	1168	290.7135926	38853.3418
1169	1169	290.7135926	42141.0702
1170	1170	290.7135926	40268.1106
1171	1171	290.7135926	39185.6974
1172	1172	290.7135926	41009.7832
1173	1173	290.7135926	37807.9086
1174	1174	290.7135926	39648.773
1175	1175	290.7135926	38714.555
1176	1176	290.7135926	42039.3064
1177	1177	2374.417575	44585.861
1178	1178	2374.417575	39021.1966
1179	1179	2374.417575	33191.7898
1180	1180	2374.417575	30372.1594
1181	1181	2374.417575	24596.451
1182	1182	2590.755085	24216.202
1183	1183	2590.755085	26336.2998
1184	1184	2590.755085	23770.0168
1185	1185	2590.755085	18085.2448
1186	1186	2590.755085	10569.3952
1187	1187	2590.755085	3851.04647
1188	1188	2590.755085	2177.93324
1189	1189	2590.755085	3735.87061
1190	1190	3818.480327	8403.9496
1191	1191	3818.480327	9685.2464
1192	1192	5036.656532	7140.67152
1193	1193	5036.656532	6370.77802
1194	1194	5036.656532	6576.79274
1195	1195	5036.656532	6987.28364
1196	1196	5036.656532	6389.12519
1197	1197	1763.837626	13975.064
1198	1198	1763.837626	22575.064
1199	1199	1763.837626	31230.9124
1200	1200	1763.837626	38869.957
1201	1201	1763.837626	44566.2014
1202	1202	1763.837626	53166.2014
1203	1203	1763.837626	61766.1928
1204	1204	1763.837626	70366.1928
1205	1205	1763.837626	68776.4914
1206	1206	1763.837626	65168.628
1207	1207	1763.837626	60061.1568
1208	1208	1763.837626	53502.3926
1209	1209	1763.837626	50198.5134
1210	1210	1763.837626	54559.84
1211	1211	1763.837626	51913.3104
1212	1212	1763.837626	54964.814
1213	1213	1763.837626	55245.346
1214	1214	1652.987218	53176.8826
1215	1215	1652.987218	57419.0218
1216	1216	1652.987218	61860.8014
1217	1217	1652.987218	60454.323
1218	1218	1858.571126	63652.7232
1219	1219	1858.571126	63593.8132
1220	1220	1197.807849	60123.2488
1221	1221	1197.807849	57990.9218
1222	1222	1197.807849	62679.057
1223	1223	1197.807849	55859.7988
1224	1224	1197.807849	50099.3382
1225	1225	1197.807849	53593.2086
1226	1226	1197.807849	50130.4616
1227	1227	1197.807849	48032.5604
1228	1228	1197.807849	40461.4644
1229	1229	1197.807849	33103.399
1230	1230	726.1130531	28112.0966
1231	1231	726.1130531	27880.1546
1232	1232	726.1130531	21302.1092
1233	1233	636.4647235	17681.2684
1234	1234	281.9327794	14761.8006
1235	1235	281.9327794	9619.895
1236	1236	281.9327794	5880.85392
1237	1237	281.9327794	1575.455764
1238	1238	281.9327794	6136.90288
1239	1239	649.92439	6434.12446
1240	1240	649.92439	4718.20707
1241	1241	649.92439	1933.944096
1242	1242	649.92439	2492.22294
1243	1243	646.2028441	4365.87494
1244	1244	646.2028441	2591.80702
1245	1245	646.2028441	5161.91708
1246	1246	829.230505	7173.97502
1247	1247	829.230505	6282.88303
1248	1248	829.230505	970
1249	1249	603.5013015	52851.2694
1250	1250	603.5013015	51401.5932
1251	1251	603.5013015	48728.9196
1252	1252	603.5013015	48547.9928
1253	1253	603.5013015	39977.8262
1254	1254	603.5013015	36386.0534
1255	1255	603.5013015	37127.0036
1256	1256	603.5013015	34340.3714
1257	1257	603.5013015	26891.7738
1258	1258	603.5013015	21691.3194
1259	1259	603.5013015	17867.4326
1260	1260	603.5013015	17934.8394
1261	1261	603.5013015	20437.9812
1262	1262	603.5013015	13581.7946
1263	1263	603.5013015	7845.63932
1264	1264	603.5013015	8486.87596
1265	1265	603.5013015	17086.8794
1266	1266	603.5013015	21285.8896
1267	1267	587.0688763	28056.2482
1268	1268	587.0688763	31280.8784
1269	1269	587.0688763	36266.6166
1270	1270	587.0688763	37651.337
1271	1271	587.0688763	32621.4378
1272	1272	587.0688763	36740.2702
1273	1273	587.0688763	33749.4138
1274	1274	587.0688763	26599.047
1275	1275	587.0688763	34107.4748
1276	1276	587.0688763	39811.9752
1277	1277	587.0688763	38977.3108
1278	1278	587.0688763	34272.4142
1279	1279	290.7135926	36089.5598
1280	1280	290.7135926	35631.197
1281	1281	290.7135926	37372.4648
1282	1282	290.7135926	32447.4856
1283	1283	290.7135926	34258.852
1284	1284	290.7135926	32691.6138
1285	1285	290.7135926	34332.2444
1286	1286	290.7135926	33271.6666
1287	1287	290.7135926	37980.1752
1288	1288	2374.417575	41728.5626
1289	1289	2374.417575	40425.052
1290	1290	2374.417575	34866.1926
1291	1291	2374.417575	30528.5246
1292	1292	2590.755085	27911.4758
1293	1293	2590.755085	31271.4356
1294	1294	2590.755085	27030.0876
1295	1295	2590.755085	23391.3588
1296	1296	2590.755085	16139.7442
1297	1297	2590.755085	14058.2174
1298	1298	2590.755085	7824.903
1299	1299	2590.755085	3509.22817
1300	1300	2590.755085	8746.6381
1301	1301	2590.755085	12077.8868
1302	1302	3818.480327	16225.5636
1303	1303	3818.480327	15533.857
1304	1304	3818.480327	14670.3654
1305	1305	5036.656532	15176.7936
1306	1306	5036.656532	15111.7518
1307	1307	5036.656532	13975.064
1308	1308	1763.837626	17566.8196
1309	1309	1763.837626	26137.2958
1310	1310	1763.837626	34737.2958
1311	1311	1763.837626	38568.1486
1312	1312	1763.837626	43247.099
1313	1313	1763.837626	51847.099
1314	1314	1763.837626	60138.0322
1315	1315	1763.837626	66466.2648
1316	1316	1763.837626	63331.926
1317	1317	1763.837626	56741.2128
1318	1318	1763.837626	53003.5926
1319	1319	1763.837626	49202.0916
1320	1320	1763.837626	46915.8762
1321	1321	1763.837626	53147.1438
1322	1322	1763.837626	49694.4072
1323	1323	1763.837626	47800.0078
1324	1324	1763.837626	46645.346
1325	1325	1763.837626	50088.8634
1326	1326	1652.987218	55364.3442
1327	1327	1652.987218	58515.1692
1328	1328	1652.987218	56112.6646
1329	1329	1858.571126	62653.5064
1330	1330	1858.571126	56671.0884
1331	1331	1197.807849	59840.0938
1332	1332	1197.807849	51744.8536
1333	1333	1197.807849	58199.5492
1334	1334	1197.807849	58535.2244
1335	1335	1197.807849	50310.236
1336	1336	1197.807849	47352.2832
1337	1337	1197.807849	44629.1362
1338	1338	1197.807849	39772.2948
1339	1339	1197.807849	40013.112
1340	1340	1197.807849	35579.8722
1341	1341	1197.807849	28008.1398
1342	1342	726.1130531	33464.341
1343	1343	726.1130531	29843.5002
1344	1344	636.4647235	25356.4244
1345	1345	281.9327794	18793.1796
1346	1346	281.9327794	13963.8152
1347	1347	733.7340038	8532.19452
1348	1348	733.7340038	4847.74281
1349	1349	281.9327794	2716.99813
1350	1350	733.7340038	2208.90437
1351	1351	733.7340038	1155.413075
1352	1352	649.92439	3006.96411
1353	1353	649.92439	2406.89398
1354	1354	829.230505	3457.90353
1355	1355	829.230505	2597.65515
1356	1356	566.4655783	4080.50385
1357	1357	829.230505	8579.55386
1358	1358	829.230505	970
1359	1359	603.5013015	68715.4916
1360	1360	603.5013015	66993.333
1361	1361	603.5013015	59620.7852
1362	1362	603.5013015	54562.377
1363	1363	603.5013015	49179.3188
1364	1364	603.5013015	46367.8412
1365	1365	603.5013015	40217.061
1366	1366	603.5013015	42155.63
1367	1367	603.5013015	36385.7438
1368	1368	603.5013015	27815.5686
1369	1369	603.5013015	29741.4182
1370	1370	603.5013015	27513.7946
1371	1371	603.5013015	22482.1926
1372	1372	603.5013015	17181.2386
1373	1373	603.5013015	14872.3794
1374	1374	603.5013015	15839.2602
1375	1375	603.5013015	19117.8296
1376	1376	603.5013015	12182.7896
1377	1377	603.5013015	6582.23182
1378	1378	603.5013015	8052.76258
1379	1379	603.5013015	16303.7978
1380	1380	587.0688763	18721.2578
1381	1381	587.0688763	20886.8754
1382	1382	587.0688763	28891.6522
1383	1383	587.0688763	31057.416
1384	1384	587.0688763	32343.5116
1385	1385	587.0688763	28516.761
1386	1386	587.0688763	28140.2702
1387	1387	587.0688763	29564.026
1388	1388	587.0688763	22744.8796
1389	1389	587.0688763	31306.687
1390	1390	587.0688763	32931.4592
1391	1391	587.0688763	33291.7992
1392	1392	587.0688763	30783.9704
1393	1393	290.7135926	31716.3222
1394	1394	290.7135926	34138.6842
1395	1395	290.7135926	32276.939
1396	1396	290.7135926	32150.906
1397	1397	290.7135926	27694.3946
1398	1398	290.7135926	29166.7748
1399	1399	290.7135926	30513.079
1400	1400	290.7135926	29238.043
1401	1401	290.7135926	33578.9274
1402	1402	2374.417575	37870.3704
1403	1403	2374.417575	43482.3262
1404	1404	2374.417575	38529.0788
1405	1405	2374.417575	33927.2618
1406	1406	2590.755085	32640.8394
1407	1407	2590.755085	32605.6998
1408	1408	2590.755085	25166.7342
1409	1409	2590.755085	17425.9774
1410	1410	2590.755085	12752.9782
1411	1411	2590.755085	7816.43114
1412	1412	2590.755085	6461.84997
1413	1413	2590.755085	6173.71729
1414	1414	2590.755085	11369.1178
1415	1415	2590.755085	16212.8528
1416	1416	774.2194856	22294.317
1417	1417	774.2194856	23850.8224
1418	1418	774.2194856	23270.3654
1419	1419	774.2194856	23789.4614
1420	1420	774.2194856	23711.7518
1421	1421	357.314099	22575.064
1422	1422	1763.837626	26137.2958
1423	1423	1763.837626	29729.0428
1424	1424	1763.837626	38299.519
1425	1425	1763.837626	46870.7262
1426	1426	1763.837626	43903.365
1427	1427	1763.837626	52519.1116
1428	1428	1763.837626	54494.2306
1429	1429	1763.837626	60535.2748
1430	1430	1763.837626	59861.4476
1431	1431	1763.837626	51317.0724
1432	1432	1763.837626	44628.947
1433	1433	1763.837626	44551.2546
1434	1434	1763.837626	44894.429
1435	1435	1763.837626	53331.3558
1436	1436	1763.837626	51323.2128
1437	1437	1763.837626	44785.5702
1438	1438	1652.987218	42976.0356
1439	1439	1652.987218	49519.6122
1440	1440	1652.987218	52966.7158
1441	1441	1652.987218	58456.3796
1442	1442	1858.571126	52112.2026
1443	1443	1858.571126	58059.61
1444	1444	1858.571126	54227.3038
1445	1445	2059.789471	55569.0328
1446	1446	1197.807849	49032.749
1447	1447	1197.807849	52113.3292
1448	1448	1197.807849	54181.0272
1449	1449	1197.807849	50399.2116
1450	1450	1197.807849	42732.6126
1451	1451	1197.807849	42867.6498
1452	1452	1197.807849	34747.805
1453	1453	1197.807849	34639.445
1454	1454	1197.807849	30440.9336
1455	1455	726.1130531	25223.047
1456	1456	726.1130531	29005.5334
1457	1457	726.1130531	33426.9826
1458	1458	726.1130531	29290.4084
1459	1459	636.4647235	20785.1546
1460	1460	733.7340038	15668.1546
1461	1461	636.4647235	12152.6294
1462	1462	733.7340038	7484.9665
1463	1463	733.7340038	2843.95561
1464	1464	733.7340038	6788.74748
1465	1465	733.7340038	6111.40546
1466	1466	733.7340038	2620.70526
1467	1467	649.92439	2834.46125
1468	1468	829.230505	2923.75557
1469	1469	566.4655783	3659.44722
1470	1470	566.4655783	8746.77656
1471	1471	0	970
1472	1472	0	970
1473	1473	603.5013015	67841.852
1474	1474	603.5013015	62837.3486
1475	1475	603.5013015	61009.7196
1476	1476	603.5013015	57578.3024
1477	1477	603.5013015	53270.7688
1478	1478	603.5013015	47982.5772
1479	1479	603.5013015	43529.4886
1480	1480	603.5013015	40053.7556
1481	1481	603.5013015	35610.7806
1482	1482	603.5013015	33598.0968
1483	1483	603.5013015	27716.7804
1484	1484	603.5013015	22217.4244
1485	1485	603.5013015	20896.5676
1486	1486	603.5013015	17041.2736
1487	1487	603.5013015	13737.0934
1488	1488	603.5013015	11329.9792
1489	1489	603.5013015	10531.0736
1490	1490	603.5013015	14886.6038
1491	1491	603.5013015	7122.92542
1492	1492	603.5013015	3552.97711
1493	1493	603.5013015	8765.53316
1494	1494	587.0688763	12610.0462
1495	1495	587.0688763	17640.0658
1496	1496	587.0688763	25637.524
1497	1497	587.0688763	29204.7266
1498	1498	587.0688763	25210.5598
1499	1499	587.0688763	26511.5936
1500	1500	587.0688763	23542.7274
1501	1501	587.0688763	21339.1408
1502	1502	587.0688763	25921.324
1503	1503	587.0688763	19274.3582
1504	1504	587.0688763	26099.645
1505	1505	587.0688763	33059.3842
1506	1506	587.0688763	28860.589
1507	1507	587.0688763	29261.349
1508	1508	290.7135926	26903.1774
1509	1509	290.7135926	31447.3658
1510	1510	290.7135926	28938.5394
1511	1511	290.7135926	27749.3486
1512	1512	290.7135926	24015.5038
1513	1513	290.7135926	28673.5648
1514	1514	290.7135926	25987.7332
1515	1515	290.7135926	24626.164
1516	1516	290.7135926	29878.1066
1517	1517	2374.417575	35484.9368
1518	1518	2374.417575	41309.0202
1519	1519	2374.417575	41191.0282
1520	1520	2374.417575	36857.1098
1521	1521	2590.755085	34779.2896
1522	1522	2590.755085	27869.3014
1523	1523	2590.755085	22471.563
1524	1524	2590.755085	15746.0792
1525	1525	2590.755085	13194.8204
1526	1526	2590.755085	8189.80272
1527	1527	2590.755085	3179.96846
1528	1528	2590.755085	7527.35074
1529	1529	2590.755085	16088.5312
1530	1530	774.2194856	21477.1708
1531	1531	774.2194856	27872.7844
1532	1532	774.2194856	31031.4268
1533	1533	774.2194856	31870.3654
1534	1534	774.2194856	32389.4614
1535	1535	774.2194856	32311.7518
1536	1536	774.2194856	31175.064
1537	1537	1763.837626	34737.2958
1538	1538	1763.837626	38299.519
1539	1539	1763.837626	41689.338
1540	1540	1763.837626	46452.3878
1541	1541	1763.837626	48392.5134
1542	1542	1763.837626	50999.7238
1543	1543	1763.837626	51065.7804
1544	1544	1763.837626	54121.2572
1545	1545	1763.837626	57302.5434
1546	1546	1763.837626	51427.0578
1547	1547	1763.837626	44218.2282
1548	1548	1763.837626	39355.2808
1549	1549	1763.837626	43596.3708
1550	1550	1763.837626	49303.6318
1551	1551	1763.837626	53159.5192
1552	1552	1763.837626	44559.5192
1553	1553	1652.987218	38667.4012
1554	1554	1652.987218	44587.366
1555	1555	1652.987218	51071.8434
1556	1556	1652.987218	57829.2074
1557	1557	1858.571126	49227.3326
1558	1558	1858.571126	51835.575
1559	1559	1858.571126	55954.0032
1560	1560	2059.789471	48022.6446
1561	1561	2059.789471	47861.4634
1562	1562	1197.807849	45072.6554
1563	1563	1197.807849	46678.4302
1564	1564	1197.807849	42221.463
1565	1565	1197.807849	38236.9454
1566	1566	1197.807849	36230.5224
1567	1567	1197.807849	38384.2806
1568	1568	1197.807849	30932.2172
1569	1569	1197.807849	27467.2084
1570	1570	1197.807849	26064.5828
1571	1571	726.1130531	23030.4254
1572	1572	726.1130531	25154.8146
1573	1573	726.1130531	23103.8952
1574	1574	636.4647235	25718.6392
1575	1575	636.4647235	19568.0826
1576	1576	636.4647235	16393.4012
1577	1577	636.4647235	10232.2838
1578	1578	636.4647235	4408.25715
1579	1579	733.7340038	5498.50805
1580	1580	609.7844443	3061.90394
1581	1581	829.230505	3219.52312
1582	1582	829.230505	2183.76973
1583	1583	829.230505	3439.02054
1584	1584	566.4655783	6438.00938
1585	1585	566.4655783	970
1586	1586	0	970
1587	1587	0	970
1588	1588	603.5013015	64087.178
1589	1589	603.5013015	60660.336
1590	1590	603.5013015	56212.1236
1591	1591	603.5013015	51852.4912
1592	1592	603.5013015	49454.837
1593	1593	603.5013015	44588.5872
1594	1594	603.5013015	40713.84
1595	1595	603.5013015	39244.2204
1596	1596	603.5013015	36717.6866
1597	1597	603.5013015	29846.1318
1598	1598	603.5013015	27230.8718
1599	1599	603.5013015	21078.8532
1600	1600	603.5013015	16864.1394
1601	1601	603.5013015	13812.5154
1602	1602	603.5013015	10901.9486
1603	1603	603.5013015	7823.65944
1604	1604	603.5013015	5932.28138
1605	1605	603.5013015	7820.51442
1606	1606	603.5013015	3488.15395
1607	1607	603.5013015	7501.3194
1608	1608	603.5013015	13557.491
1609	1609	603.5013015	19552.6972
1610	1610	603.5013015	19065.7566
1611	1611	587.0688763	22252.1942
1612	1612	587.0688763	28727.5728
1613	1613	587.0688763	22381.693
1614	1614	587.0688763	19832.3004
1615	1615	587.0688763	19361.1752
1616	1616	587.0688763	15585.3538
1617	1617	587.0688763	18573.3034
1618	1618	587.0688763	15354.5814
1619	1619	587.0688763	20893.6178
1620	1620	587.0688763	26188.1304
1621	1621	587.0688763	26206.4312
1622	1622	587.0688763	23233.2392
1623	1623	290.7135926	25524.2792
1624	1624	290.7135926	28727.9082
1625	1625	290.7135926	23044.3832
1626	1626	290.7135926	25806.9268
1627	1627	290.7135926	20276.0604
1628	1628	290.7135926	22801.502
1629	1629	290.7135926	22354.4396
1630	1630	290.7135926	20646.7978
1631	1631	290.7135926	26742.7702
1632	1632	290.7135926	34137.7382
1633	1633	2374.417575	38361.4132
1634	1634	2374.417575	36034.709
1635	1635	2374.417575	36757.109
1636	1636	2590.755085	32014.2606
1637	1637	2590.755085	24879.7006
1638	1638	2590.755085	18131.9342
1639	1639	2590.755085	11320.2096
1640	1640	2590.755085	8910.01746
1641	1641	2590.755085	6448.92278
1642	1642	2590.755085	5860.43596
1643	1643	2590.755085	13782.7164
1644	1644	2590.755085	19689.5834
1645	1645	1854.412924	24528.2186
1646	1646	1854.412924	26538.8728
1647	1647	774.2194856	24377.1252
1648	1648	774.2194856	29274.249
1649	1649	774.2194856	37660.0574
1650	1650	774.2194856	39863.988
1651	1651	774.2194856	38582.1666
1652	1652	357.314099	43138.6186
1653	1653	1569.622224	46899.519
1654	1654	1763.837626	50289.338
1655	1655	1763.837626	52410.8462
1656	1656	1763.837626	50983.2118
1657	1657	1763.837626	54306.8108
1658	1658	1763.837626	47065.6022
1659	1659	1763.837626	48318.777
1660	1660	1763.837626	48709.2686
1661	1661	1763.837626	48239.0894
1662	1662	1763.837626	39639.0894
1663	1663	1763.837626	35733.451
1664	1664	1763.837626	38761.4766
1665	1665	1763.837626	43928.7522
1666	1666	1763.837626	47070.8912
1667	1667	1763.837626	42829.569
1668	1668	1763.837626	36915.1598
1669	1669	1652.987218	39116.1922
1670	1670	1652.987218	46355.483
1671	1671	1652.987218	53121.2406
1672	1672	1858.571126	47633.3398
1673	1673	1858.571126	45549.4394
1674	1674	1858.571126	52057.4636
1675	1675	1858.571126	44104.8372
1676	1676	2059.789471	43191.6892
1677	1677	2059.789471	41938.7208
1678	1678	1197.807849	38079.2128
1679	1679	1197.807849	34822.5218
1680	1680	1197.807849	30812.187
1681	1681	1197.807849	31493.6338
1682	1682	1197.807849	36272.3872
1683	1683	1197.807849	32753.7316
1684	1684	1197.807849	27303.3526
1685	1685	1197.807849	20319.972
1686	1686	726.1130531	18536.8308
1687	1687	726.1130531	20372.1998
1688	1688	726.1130531	18542.3348
1689	1689	636.4647235	24417.6054
1690	1690	636.4647235	18689.9968
1691	1691	636.4647235	16044.6798
1692	1692	636.4647235	11414.2678
1693	1693	636.4647235	6391.34067
1694	1694	609.7844443	3619.68498
1695	1695	609.7844443	3008.26682
1696	1696	609.7844443	1897.048206
1697	1697	829.230505	1923.77869
1698	1698	829.230505	970
1699	1699	829.230505	970
1700	1700	0	970
1701	1701	0	970
1702	1702	0	970
1703	1703	0	970
1704	1704	0	970
1705	1705	0	970
1706	1706	603.5013015	70532.7146
1707	1707	603.5013015	65754.3396
1708	1708	603.5013015	61079.1646
1709	1709	603.5013015	56902.2564
1710	1710	603.5013015	50753.1102
1711	1711	603.5013015	47375.3656
1712	1712	603.5013015	43206.8166
1713	1713	603.5013015	37631.6688
1714	1714	603.5013015	32870.4938
1715	1715	603.5013015	31518.0836
1716	1716	603.5013015	25737.8774
1717	1717	603.5013015	25446.6642
1718	1718	603.5013015	21339.846
1719	1719	603.5013015	17990.103
1720	1720	603.5013015	15357.0668
1721	1721	603.5013015	10572.3794
1722	1722	603.5013015	5180.53429
1723	1723	603.5013015	1192.381133
1724	1724	603.5013015	1879.287603
1725	1725	603.5013015	7449.28338
1726	1726	603.5013015	13736.4742
1727	1727	603.5013015	18566.6298
1728	1728	603.5013015	23433.3956
1729	1729	587.0688763	24007.7122
1730	1730	587.0688763	20127.5728
1731	1731	587.0688763	17750.7478
1732	1732	587.0688763	12859.4032
1733	1733	587.0688763	12573.8574
1734	1734	587.0688763	11354.6268
1735	1735	587.0688763	9973.3034
1736	1736	587.0688763	10707.1844
1737	1737	587.0688763	14970.8494
1738	1738	587.0688763	17588.1304
1739	1739	587.0688763	17816.1938
1740	1740	587.0688763	19721.4378
1741	1741	290.7135926	22047.9356
1742	1742	290.7135926	21600.2798
1743	1743	290.7135926	21449.9432
1744	1744	290.7135926	20125.3626
1745	1745	290.7135926	19394.4572
1746	1746	290.7135926	14829.5772
1747	1747	290.7135926	17087.7222
1748	1748	290.7135926	16222.5192
1749	1749	290.7135926	24236.2228
1750	1750	290.7135926	26757.7772
1751	1751	2374.417575	29761.4132
1752	1752	2374.417575	34126.7044
1753	1753	2374.417575	33532.9604
1754	1754	2590.755085	29218.7876
1755	1755	2590.755085	23668.3132
1756	1756	2590.755085	15586.2482
1757	1757	2590.755085	8685.71656
1758	1758	2590.755085	6616.30372
1759	1759	2590.755085	8335.49016
1760	1760	2590.755085	6472.24643
1761	1761	2590.755085	14094.7846
1762	1762	1854.412924	18942.5788
1763	1763	1854.412924	19367.4962
1764	1764	1854.412924	22548.7824
1765	1765	774.2194856	20554.2962
1766	1766	774.2194856	25683.3276
1767	1767	774.2194856	30528.7568
1768	1768	774.2194856	33902.6486
1769	1769	774.2194856	33111.1648
1770	1770	357.314099	41188.1128
1771	1771	1569.622224	48868.9104
1772	1772	1569.622224	55923.0174
1773	1773	1763.837626	57541.6406
1774	1774	1763.837626	50012.246
1775	1775	1763.837626	52146.508
1776	1776	1763.837626	45508.5894
1777	1777	1763.837626	40602.7882
1778	1778	1763.837626	40587.0244
1779	1779	1763.837626	42946.4172
1780	1780	1763.837626	37393.982
1781	1781	1763.837626	33277.7726
1782	1782	1763.837626	33847.4108
1783	1783	1763.837626	39832.641
1784	1784	1763.837626	39269.9774
1785	1785	1763.837626	35357.2698
1786	1786	1763.837626	31666.296
1787	1787	1652.987218	35854.4874
1788	1788	1652.987218	41187.8032
1789	1789	1652.987218	44327.56
1790	1790	1858.571126	44190.003
1791	1791	1858.571126	40148.3986
1792	1792	1858.571126	46993.9986
1793	1793	2059.789471	40807.1844
1794	1794	2059.789471	39635.4946
1795	1795	2059.789471	36928.292
1796	1796	1197.807849	36742.9706
1797	1797	1197.807849	29770.8216
1798	1798	1197.807849	26311.979
1799	1799	1197.807849	27291.3212
1800	1800	1197.807849	27764.2524
1801	1801	1197.807849	28890.775
1802	1802	1197.807849	23608.4056
1803	1803	1197.807849	18968.2412
1804	1804	1197.807849	14621.3712
1805	1805	726.1130531	12715.6026
1806	1806	726.1130531	19380.3962
1807	1807	636.4647235	18320.9794
1808	1808	636.4647235	16651.083
1809	1809	636.4647235	12419.9518
1810	1810	636.4647235	9444.5324
1811	1811	636.4647235	5243.88887
1812	1812	636.4647235	3709.18494
1813	1813	609.7844443	3400.89372
1814	1814	609.7844443	1219.303386
1815	1815	829.230505	970
1816	1816	893.5466521	30983.3786
1817	1817	893.5466521	27641.8572
1818	1818	893.5466521	970
1819	1819	0	970
1820	1820	0	970
1821	1821	0	970
1822	1822	0	970
1823	1823	0	970
1824	1824	1829.375306	77925.1972
1825	1825	603.5013015	72290.0558
1826	1826	603.5013015	68055.2954
1827	1827	603.5013015	62183.052
1828	1828	603.5013015	58637.4956
1829	1829	603.5013015	54242.6806
1830	1830	603.5013015	47410.6342
1831	1831	603.5013015	38860.1014
1832	1832	603.5013015	40620.1516
1833	1833	603.5013015	37909.2252
1834	1834	603.5013015	33442.4454
1835	1835	603.5013015	32265.2946
1836	1836	603.5013015	27032.5558
1837	1837	603.5013015	24966.9046
1838	1838	603.5013015	16922.069
1839	1839	603.5013015	13098.1392
1840	1840	603.5013015	8961.46782
1841	1841	603.5013015	6602.33474
1842	1842	603.5013015	6769.77158
1843	1843	603.5013015	7433.36048
1844	1844	603.5013015	9938.3014
1845	1845	603.5013015	13002.6362
1846	1846	603.5013015	15551.2204
1847	1847	603.5013015	18962.7974
1848	1848	587.0688763	18995.314
1849	1849	587.0688763	13901.8866
1850	1850	587.0688763	11140.7964
1851	1851	587.0688763	6622.66428
1852	1852	587.0688763	6168.54137
1853	1853	587.0688763	1814.866217
1854	1854	587.0688763	6738.31192
1855	1855	587.0688763	9243.8342
1856	1856	290.7135926	11343.722
1857	1857	290.7135926	14253.8846
1858	1858	290.7135926	18707.2828
1859	1859	290.7135926	21478.3748
1860	1860	290.7135926	19343.3904
1861	1861	290.7135926	16258.6134
1862	1862	290.7135926	14806.985
1863	1863	290.7135926	14210.102
1864	1864	290.7135926	14658.1362
1865	1865	290.7135926	10696.4
1866	1866	290.7135926	16664.7828
1867	1867	290.7135926	22635.35
1868	1868	290.7135926	22649.3422
1869	1869	2374.417575	25348.005
1870	1870	2374.417575	30230.7324
1871	1871	2374.417575	31049.0998
1872	1872	2590.755085	27338.4234
1873	1873	2590.755085	20905.1848
1874	1874	2590.755085	15662.2894
1875	1875	2590.755085	9580.6446
1876	1876	2590.755085	12436.051
1877	1877	2590.755085	7650.09424
1878	1878	2590.755085	5626.73332
1879	1879	2590.755085	10303.5262
1880	1880	1854.412924	14326.3482
1881	1881	1854.412924	16697.4198
1882	1882	1854.412924	13948.7824
1883	1883	774.2194856	13877.0842
1884	1884	774.2194856	19849.2252
1885	1885	774.2194856	21928.7568
1886	1886	774.2194856	26180.7516
1887	1887	774.2194856	29262.252
1888	1888	357.314099	36706.6442
1889	1889	1569.622224	43760.7512
1890	1890	1569.622224	49177.5386
1891	1891	1763.837626	55258.074
1892	1892	1763.837626	46720.7422
1893	1893	1763.837626	46525.0062
1894	1894	1763.837626	40203.1204
1895	1895	1763.837626	35303.7348
1896	1896	1763.837626	36979.2642
1897	1897	1763.837626	36251.4892
1898	1898	1763.837626	36432.3816
1899	1899	1763.837626	28593.9374
1900	1900	1763.837626	31169.5084
1901	1901	1763.837626	36294.8246
1902	1902	1763.837626	32737.0304
1903	1903	1763.837626	27740.6798
1904	1904	1763.837626	26102.8786
1905	1905	1652.987218	29115.5618
1906	1906	1652.987218	36276.6528
1907	1907	1652.987218	35789.0156
1908	1908	1858.571126	37827.7316
1909	1909	1858.571126	34823.0722
1910	1910	1858.571126	38659.128
1911	1911	1858.571126	36113.1926
1912	1912	2059.789471	34801.942
1913	1913	2059.789471	33138.4182
1914	1914	2059.789471	36750.7106
1915	1915	1197.807849	31650.257
1916	1916	1197.807849	25598.6778
1917	1917	1197.807849	20929.5228
1918	1918	1197.807849	22642.1268
1919	1919	1197.807849	21404.9308
1920	1920	1197.807849	23826.3382
1921	1921	1197.807849	21833.8644
1922	1922	1197.807849	17380.3458
1923	1923	1197.807849	11063.534
1924	1924	726.1130531	12243.196
1925	1925	726.1130531	13565.36
1926	1926	636.4647235	12198.3556
1927	1927	636.4647235	7745.22056
1928	1928	636.4647235	7969.99016
1929	1929	636.4647235	5505.92176
1930	1930	636.4647235	6065.38963
1931	1931	636.4647235	2197.98896
1932	1932	893.5466521	9655.886
1933	1933	893.5466521	21038.5278
1934	1934	893.5466521	22522.9652
1935	1935	893.5466521	970
1936	1936	893.5466521	3562.41133
1937	1937	893.5466521	2049.59545
1938	1938	0	4866.08454
1939	1939	0	970
1940	1940	0	970
1941	1941	0	970
1942	1942	0	970
1943	1943	0	970
1944	1944	1829.375306	80024.7926
1945	1945	1829.375306	74248.766
1946	1946	603.5013015	69015.3736
1947	1947	603.5013015	60415.3736
1948	1948	603.5013015	51815.3736
1949	1949	603.5013015	46185.4094
1950	1950	603.5013015	46090.474
1951	1951	603.5013015	49198.5398
1952	1952	603.5013015	43118.9934
1953	1953	603.5013015	38883.7514
1954	1954	603.5013015	33228.1334
1955	1955	603.5013015	29730.6338
1956	1956	603.5013015	26326.169
1957	1957	603.5013015	21698.251
1958	1958	603.5013015	18093.131
1959	1959	603.5013015	16263.997
1960	1960	603.5013015	12536.7312
1961	1961	603.5013015	16265.1236
1962	1962	603.5013015	15504.3762
1963	1963	603.5013015	14159.3792
1964	1964	603.5013015	14472.8406
1965	1965	587.0688763	18666.192
1966	1966	587.0688763	25319.539
1967	1967	587.0688763	25520.607
1968	1968	587.0688763	21035.8532
1969	1969	587.0688763	15567.999
1970	1970	587.0688763	10147.8232
1971	1971	587.0688763	6376.65584
1972	1972	587.0688763	4377.62843
1973	1973	290.7135926	5844.44426
1974	1974	290.7135926	10612.808
1975	1975	290.7135926	15382.4712
1976	1976	290.7135926	19832.6788
1977	1977	290.7135926	24581.014
1978	1978	290.7135926	27864.6144
1979	1979	290.7135926	25051.7522
1980	1980	290.7135926	18581.1552
1981	1981	290.7135926	12351.6076
1982	1982	290.7135926	9338.4858
1983	1983	290.7135926	7728.13064
1984	1984	290.7135926	7619.60638
1985	1985	290.7135926	13425.3348
1986	1986	290.7135926	16435.3348
1987	1987	290.7135926	18851.393
1988	1988	2374.417575	22121.0958
1989	1989	2374.417575	25010.8076
1990	1990	2374.417575	29014.2624
1991	1991	2590.755085	23164.0264
1992	1992	2590.755085	17154.441
1993	1993	681.7098764	14826.335
1994	1994	681.7098764	15355.2092
1995	1995	681.7098764	14309.3202
1996	1996	2590.755085	10627.1872
1997	1997	2590.755085	5519.20009
1998	1998	2590.755085	9825.263
1999	1999	1854.412924	9361.2672
[truncated: 9,178 more rows]
