# Supplementary material for: Mixing Carrots and Sticks to Conserve Forests in the Brazilian Amazon: A Spatial Probabilistic Modeling Approach
Source: PLoS One. 2015 Feb 4;10(2):e0116846. doi: 10.1371/journal.pone.0116846 (PMC4317180; doi:10.1371/journal.pone.0116846)
Supplement: S1 Data — (ZIP) [file pone.0116846.s003.zip › suppl_data_dictionary.xlsx]

## Sheet: Sheet1
Variable name	Unit	Description	Source
gr_id	n.a.	Grid cell identifier
oppcost	BRL/ha	Average municipal level opportunity cost per hectare of avoided deforestation	Börner, J., S. Wunder, S. Wertz-Kanounnikoff, M. R. Tito, L. Pereira and N. Nascimento (2010). "Direct conservation payments in the Brazilian Amazon: Scope and equity implications." Ecological Economics 69: 1272-1282.
travco	BRL/roundtrip	Inspection costs per roundtrip from nearest city to grid cell centroid	Börner, J., S. Wunder, S. Wertz-Kanounnikoff, G. Hyman and N. Nascimento (2014). "Forest law enforcement in the Brazilian Amazon: Costs and income effects." Global Environmental Change 29: 294-305.
