# Supplementary material for: Mixing Carrots and Sticks to Conserve Forests in the Brazilian Amazon: A Spatial Probabilistic Modeling Approach
Source: PLoS One. 2015 Feb 4;10(2):e0116846. doi: 10.1371/journal.pone.0116846 (PMC4317180; doi:10.1371/journal.pone.0116846)
Supplement: S1 Data — (ZIP) [file pone.0116846.s003.zip › info/arc0002.dat]

../id_ama_grid/vat.adf                                                          
