# Supplementary material for: Mixing Carrots and Sticks to Conserve Forests in the Brazilian Amazon: A Spatial Probabilistic Modeling Approach
Source: PLoS One. 2015 Feb 4;10(2):e0116846. doi: 10.1371/journal.pone.0116846 (PMC4317180; doi:10.1371/journal.pone.0116846)
Supplement: S1 Data — (ZIP) [file pone.0116846.s003.zip › id_ama_grid/metadata.xml]

<?xml version="1.0"?>
<!--<!DOCTYPE metadata SYSTEM "http://www.esri.com/metadata/esriprof80.dtd">-->
<metadata xml:lang="es"><Esri><CreaDate>20091125</CreaDate><CreaTime>08370600</CreaTime><SyncOnce>FALSE</SyncOnce><SyncDate>20091123</SyncDate><SyncTime>16560600</SyncTime><ModDate>20091123</ModDate><ModTime>16560600</ModTime><MetaID>{DE3EC27F-F5DF-424E-9357-66DC10355177}</MetaID></Esri><idinfo><citation><citeinfo><onlink Sync="TRUE">\\GIS-PC078\Jan\id_ama_grid</onlink><origin>REQUIRED: The name of an organization or individual that developed the data set.</origin><pubdate>REQUIRED: The date when the data set is published or otherwise made available for release.</pubdate><title Sync="TRUE">id_ama_grid</title><ftname Sync="TRUE">id_ama_grid</ftname><geoform Sync="TRUE">raster digital data</geoform></citeinfo></citation><native Sync="TRUE">Microsoft Windows XP Version 5.1 (Build 2600) Service Pack 3; ESRI ArcCatalog 9.3.1.1850</native><descript><langdata Sync="TRUE">es</langdata><abstract>REQUIRED: A brief narrative summary of the data set.</abstract><purpose>REQUIRED: A summary of the intentions with which the data set was developed.</purpose></descript><timeperd><current>REQUIRED: The basis on which the time period of content information is determined.</current><timeinfo><sngdate><caldate>REQUIRED: The year (and optionally month, or month and day) for which the data set corresponds to the ground.</caldate></sngdate></timeinfo></timeperd><status><progress>REQUIRED: The state of the data set.</progress><update>REQUIRED: The frequency with which changes and additions are made to the data set after the initial data set is completed.</update></status><spdom><bounding><westbc Sync="TRUE">-74.973957</westbc><eastbc Sync="TRUE">-41.750202</eastbc><northbc Sync="TRUE">6.159768</northbc><southbc Sync="TRUE">-17.644779</southbc></bounding><lboundng><leftbc Sync="TRUE">-1521831.689181</leftbc><rightbc Sync="TRUE">1858168.310819</rightbc><bottombc Sync="TRUE">1512400.864619</bottombc><topbc Sync="TRUE">4052400.864619</topbc></lboundng></spdom><keywords><theme><themekt>REQUIRED: Reference to a formally registered thesaurus or a similar authoritative source of theme keywords.</themekt><themekey>REQUIRED: Common-use word or phrase used to describe the subject of the data set.</themekey></theme></keywords><accconst>REQUIRED: Restrictions and legal prerequisites for accessing the data set.</accconst><useconst>REQUIRED: Restrictions and legal prerequisites for using the data set after access is granted.</useconst><natvform Sync="TRUE">Raster Dataset</natvform></idinfo><distInfo><distributor><distorTran><onLineSrc><linkage Sync="TRUE">file://\\GIS-PC078\Jan\id_ama_grid</linkage><protocol Sync="TRUE">Local Area Network</protocol><orDesc Sync="TRUE">002</orDesc></onLineSrc><transSize Sync="TRUE">0.111</transSize></distorTran><distorFormat><formatName Sync="TRUE">Raster Dataset</formatName></distorFormat></distributor></distInfo><dataqual><lineage><procstep><procdesc Sync="TRUE">Dataset copied.</procdesc><srcused Sync="TRUE">D:\Borrar\Gleen_Jan\id_ama_grid</srcused><procdate Sync="TRUE">20091118</procdate><proctime Sync="TRUE">13421100</proctime></procstep><procstep><procdesc Sync="TRUE">Dataset copied.</procdesc><srcused Sync="TRUE">\\Printserver\publico\glenn\jan\id_ama_grid</srcused><procdate Sync="TRUE">20091120</procdate><proctime Sync="TRUE">09244100</proctime></procstep><procstep><procdesc Sync="TRUE">Dataset copied.</procdesc><srcused Sync="TRUE">D:\DatosProyectos\Amazon_MapServer\Accesibilidad\id_ama_grid</srcused><procdate Sync="TRUE">20091120</procdate><proctime Sync="TRUE">13362700</proctime></procstep><procstep><procdesc Sync="TRUE">Dataset copied.</procdesc><srcused Sync="TRUE">D:\Jan\Input_Data\id_ama_grid</srcused><procdate Sync="TRUE">20091125</procdate><proctime Sync="TRUE">08370600</proctime></procstep></lineage></dataqual><dataIdInfo><envirDesc Sync="TRUE">Microsoft Windows XP Version 5.1 (Build 2600) Service Pack 3; ESRI ArcCatalog 9.3.1.1850</envirDesc><dataLang><languageCode Sync="TRUE" value="es"></languageCode></dataLang><idCitation><resTitle Sync="TRUE">id_ama_grid</resTitle><presForm><PresFormCd Sync="TRUE" value="005"></PresFormCd></presForm></idCitation><spatRpType><SpatRepTypCd Sync="TRUE" value="002"></SpatRepTypCd></spatRpType><dataExt><geoEle><GeoBndBox esriExtentType="native"><westBL Sync="TRUE">-1521831.689181</westBL><eastBL Sync="TRUE">1858168.310819</eastBL><northBL Sync="TRUE">4052400.864619</northBL><southBL Sync="TRUE">1512400.864619</southBL><exTypeCode Sync="TRUE">1</exTypeCode></GeoBndBox></geoEle></dataExt><geoBox esriExtentType="decdegrees"><westBL Sync="TRUE">-74.973957</westBL><eastBL Sync="TRUE">-41.750202</eastBL><northBL Sync="TRUE">6.159768</northBL><southBL Sync="TRUE">-17.644779</southBL><exTypeCode Sync="TRUE">1</exTypeCode></geoBox></dataIdInfo><metainfo><langmeta Sync="TRUE">es</langmeta><metstdn Sync="TRUE">FGDC Content Standards for Digital Geospatial Metadata</metstdn><metstdv Sync="TRUE">FGDC-STD-001-1998</metstdv><mettc Sync="TRUE">local time</mettc><metextns><onlink Sync="TRUE">http://www.esri.com/metadata/esriprof80.html</onlink><metprof Sync="TRUE">ESRI Metadata Profile</metprof></metextns><metc><cntinfo><cntorgp><cntper>REQUIRED: The person responsible for the metadata information.</cntper><cntorg>REQUIRED: The organization responsible for the metadata information.</cntorg></cntorgp><cntaddr><addrtype>REQUIRED: The mailing and/or physical address for the organization or individual.</addrtype><city>REQUIRED: The city of the address.</city><state>REQUIRED: The state or province of the address.</state><postal>REQUIRED: The ZIP or other postal code of the address.</postal></cntaddr><cntvoice>REQUIRED: The telephone number by which individuals can speak to the organization or individual.</cntvoice></cntinfo></metc><metd Sync="TRUE">20091123</metd></metainfo><mdLang><languageCode Sync="TRUE" value="es"></languageCode></mdLang><mdStanName Sync="TRUE">ISO 19115 Geographic Information - Metadata</mdStanName><mdStanVer Sync="TRUE">DIS_ESRI1.0</mdStanVer><mdChar><CharSetCd Sync="TRUE" value="004"></CharSetCd></mdChar><mdHrLv><ScopeCd Sync="TRUE" value="005"></ScopeCd></mdHrLv><mdHrLvName Sync="TRUE">dataset</mdHrLvName><distinfo><resdesc Sync="TRUE">Downloadable Data</resdesc><stdorder><digform><digtinfo><transize Sync="TRUE">0.111</transize><dssize Sync="TRUE">0.111</dssize></digtinfo></digform></stdorder></distinfo><spdoinfo><direct Sync="TRUE">Raster</direct><rastinfo><rasttype Sync="TRUE">Grid Cell</rasttype><rowcount Sync="TRUE">127</rowcount><colcount Sync="TRUE">169</colcount><rastxsz Sync="TRUE">20000.000000</rastxsz><rastysz Sync="TRUE">20000.000000</rastysz><rastbpp Sync="TRUE">16</rastbpp><vrtcount Sync="TRUE">1</vrtcount><rastorig Sync="TRUE">Upper Left</rastorig><rastcmap Sync="TRUE">FALSE</rastcmap><rastcomp Sync="TRUE">Default</rastcomp><rastband Sync="TRUE">1</rastband><rastdtyp Sync="TRUE">matrix values</rastdtyp><rastplyr Sync="TRUE">FALSE</rastplyr><rastifor Sync="TRUE">GRID</rastifor></rastinfo></spdoinfo><spref><horizsys><cordsysn><geogcsn Sync="TRUE">GCS_South_American_1969</geogcsn><projcsn Sync="TRUE">SAD_1969_Lambert_Conformal_Conic</projcsn></cordsysn><planar><mapproj><mapprojn Sync="TRUE">Lambert Conformal Conic</mapprojn><lambertc><stdparll Sync="TRUE">-5.000000</stdparll><stdparll Sync="TRUE">-42.000000</stdparll><longcm Sync="TRUE">-60.000000</longcm><latprjo Sync="TRUE">-32.000000</latprjo><feast Sync="TRUE">0.000000</feast><fnorth Sync="TRUE">0.000000</fnorth></lambertc></mapproj><planci><plance Sync="TRUE">row and column</plance><plandu Sync="TRUE">meters</plandu><coordrep><absres Sync="TRUE">20000.000000</absres><ordres Sync="TRUE">20000.000000</ordres></coordrep></planci></planar><geodetic><horizdn Sync="TRUE">D_South_American_1969</horizdn><ellips Sync="TRUE">GRS_1967_Truncated</ellips><semiaxis Sync="TRUE">6378160.000000</semiaxis><denflat Sync="TRUE">298.250000</denflat></geodetic></horizsys></spref><refSysInfo><RefSystem><refSysID><identCode Sync="TRUE">SAD_1969_Lambert_Conformal_Conic</identCode></refSysID></RefSystem></refSysInfo><spatRepInfo><GridSpatRep><numDims Sync="TRUE">2</numDims><axDimProps><Dimen><dimName><DimNameTypCd Sync="TRUE" value="002"></DimNameTypCd></dimName><dimSize Sync="TRUE">169</dimSize><dimResol><value Sync="TRUE">20000</value><uom><UomLength><uomName Sync="TRUE">Meter</uomName><conversionToISOstandardUnit Sync="TRUE">1 Meter = 1 Meter(s)</conversionToISOstandardUnit></UomLength></uom></dimResol></Dimen><Dimen><dimName><DimNameTypCd Sync="TRUE" value="001"></DimNameTypCd></dimName><dimSize Sync="TRUE">127</dimSize><dimResol><value Sync="TRUE">20000</value><uom><UomLength><uomName Sync="TRUE">Meter</uomName><conversionToISOstandardUnit Sync="TRUE">1 Meter = 1 Meter(s)</conversionToISOstandardUnit></UomLength></uom></dimResol></Dimen></axDimProps><cellGeo><CellGeoCd Sync="TRUE" value="002"></CellGeoCd></cellGeo><tranParaAv Sync="TRUE">1</tranParaAv></GridSpatRep></spatRepInfo><eainfo><detailed Name="id_ama_grid.vat"><enttyp><enttypl Sync="TRUE">id_ama_grid.vat</enttypl><enttypt Sync="TRUE">Table</enttypt><enttypc Sync="TRUE">11181</enttypc></enttyp><attr><attrlabl Sync="TRUE">Rowid</attrlabl><attalias Sync="TRUE">Rowid</attalias><attrtype Sync="TRUE">OID</attrtype><attwidth Sync="TRUE">4</attwidth><atprecis Sync="TRUE">0</atprecis><attscale Sync="TRUE">0</attscale><attrdef Sync="TRUE">Internal feature number.</attrdef><attrdefs Sync="TRUE">ESRI</attrdefs><attrdomv><udom Sync="TRUE">Sequential unique whole numbers that are automatically generated.</udom></attrdomv></attr><attr><attrlabl Sync="TRUE">VALUE</attrlabl><attalias Sync="TRUE">VALUE</attalias><attrtype Sync="TRUE">Integer</attrtype><attwidth Sync="TRUE">4</attwidth><atprecis Sync="TRUE">0</atprecis><attscale Sync="TRUE">0</attscale></attr><attr><attrlabl Sync="TRUE">COUNT</attrlabl><attalias Sync="TRUE">COUNT</attalias><attrtype Sync="TRUE">Integer</attrtype><attwidth Sync="TRUE">4</attwidth><atprecis Sync="TRUE">0</atprecis><attscale Sync="TRUE">0</attscale></attr></detailed></eainfo><mdDateSt Sync="TRUE">20091123</mdDateSt></metadata>
