# Supplementary material for: Mixing Carrots and Sticks to Conserve Forests in the Brazilian Amazon: A Spatial Probabilistic Modeling Approach
Source: PLoS One. 2015 Feb 4;10(2):e0116846. doi: 10.1371/journal.pone.0116846 (PMC4317180; doi:10.1371/journal.pone.0116846)
Supplement: S1 Data — (ZIP) [file pone.0116846.s003.zip › id_ama_grid/prj.adf]

Projection    LAMBERT
Datum         SAN_M
Spheroid      SOUTHAMERICAN1969
Units         METERS
Zunits        NO
Xshift        0.0
Yshift        0.0
Parameters    
  -5  0  0.0 /* 1st standard parallel
 -42  0  0.0 /* 2nd standard parallel
 -60  0  0.0 /* central meridian
 -32  0  0.0 /* latitude of projection's origin
0.0 /* false easting (meters)
0.0 /* false northing (meters)
